# Supplementary material for: Vinyl copolymers with faster hydrolytic degradation than aliphatic polyesters and tunable upper critical solution temperatures
Source: Nat Commun. 2022 May 24;13:2873. doi: 10.1038/s41467-022-30220-y (PMC9130262; doi:10.1038/s41467-022-30220-y)
Supplement: Supplementary file 5 — Source Data [file 41467_2022_30220_MOESM5_ESM.xlsx]

## Sheet: Figure 7A and S29 (HUVEC)
	HUVEC	P9-0.01 mg/mL	P9-0.1 mg/mL		HUVEC	P10-0.01 mg/mL	P10-0.1 mg/mL		HUVEC	P11-0.01 mg/mL	P11-0.1 mg/mL		HUVEC	P12-0.01 mg/mL	P12-0.1 mg/mL		HUVEC	P13-0.01 mg/mL	P13-0.1 mg/mL		HUVEC	P14-0.01 mg/mL	P14-0.1 mg/mL
MTT 1	Viability 1	95.8254	86.907	MTT 1	Viability 1	67.0711	67.0711	MTT 1	Viability 1	121.303	99.4718	MTT 1	Viability 1	87.9795	99.3606	MTT 1	Viability 1	81.4096	78.856	MTT 1	Viability 1	94.382	81.3075
	Viability 2	78.1784	84.63		Viability 2	79.2894	67.5043		Viability 2	106.338	88.0282		Viability 2	88.6189	80.5627		Viability 2	94.6885	70.9908		Viability 2	88.764	76.5066
	Viability 3	84.8197	86.3378		Viability 3	69.0641	60.7452		Viability 3	110.739	102.993		Viability 3	89.6419	83.6317		Viability 3	78.6517	65.8836		Viability 3	70.4801	75.9959
	Viability 4	72.296	88.2353		Viability 4	78.6828	66.2912		Viability 4	98.9437	93.838		Viability 4	96.4194	89.1304		Viability 4	101.839	65.5771		Viability 4	105.107	81.3075
	Viability 5	80.0759	100.759		Viability 5	91.1612	58.5789		Viability 5	107.57	85.2113		Viability 5	94.6292	84.0153		Viability 5	88.049	68.6415		Viability 5	90.7048	94.7906
	Viability 6	94.4972	105.693		Viability 6	92.2877	86.1352		Viability 6	116.021	95.5986		Viability 6	96.5473	87.8517		Viability 6	84.0654	89.8876		Viability 6	88.2533	97.6507
MTT 2	Viability 7	84.1421	84.2288	MTT 2	Viability 7	64.8305	66.9492	MTT 2	Viability 7	97.5737	81.1092	MTT 2	Viability 7	79.7393	83.7678	MTT 2	Viability 7	85.0384	85.6777	MTT 2	Viability 7	87.6712	89.0411
	Viability 8	76.6031	65.6846		Viability 8	64.1243	70.339		Viability 8	81.2825	79.0295		Viability 8	84.1232	81.1611		Viability 8	84.399	83.2481		Viability 8	65.9247	77.3973
	Viability 9	68.1976	66.5511		Viability 9	65.678	63.4181		Viability 9	76.1698	57.279		Viability 9	90.7583	84.4787		Viability 9	87.0844	84.5269		Viability 9	87.6712	95.2055
	Viability 10	75.3899	68.1109		Viability 10	60.8757	66.2429		Viability 10	83.2756	73.9168		Viability 10	97.2749	81.6351		Viability 10	86.8286	84.6547		Viability 10	95.3767	86.3014
	Viability 11	63.3449	80.8492		Viability 11	69.6328	79.661		Viability 11	85.0087	68.0243		Viability 11	94.7867	89.3365		Viability 11	88.2353	86.5729		Viability 11	86.1301	84.4178
	Viability 12	107.972	88.4749		Viability 12	77.8249	85.0282		Viability 12	104.506	76.7764		Viability 12	97.9858	93.9573		Viability 12	95.3964	92.4552		Viability 12	77.3973	87.6712
MTT 3	Viability 13	91.3838	97.389	MTT 3	Viability 13	82.376	90.47	MTT 3	Viability 13	91.5144	71.0183	MTT 3	Viability 13	95.7346	83.4123	MTT 3	Viability 13	91.5935	58.7202	MTT 3	Viability 13	88.2571	94.0667
	Viability 14	88.6423	92.0366		Viability 14	82.5065	88.1201		Viability 14	84.0731	92.1671		Viability 14	81.7536	83.7678		Viability 14	83.4379	71.8946		Viability 14	81.953	81.953
	Viability 15	86.423	92.4282		Viability 15	87.4674	85.248		Viability 15	82.7676	79.765		Viability 15	84.4787	89.455		Viability 15	81.9322	67.0013		Viability 15	76.7614	85.7849
	Viability 16	90.47	90.6005		Viability 16	75.718	81.3316		Viability 16	82.1149	92.9504		Viability 16	89.9289	94.3128		Viability 16	90.4642	68.005		Viability 16	84.0544	89.1224
	Viability 17	88.3812	98.6945		Viability 17	85.248	95.1697		Viability 17	87.3368	97.2585		Viability 17	81.6351	100.474		Viability 17	84.9435	68.5069		Viability 17	80.9642	84.0544
	Viability 18	87.859	91.6449		Viability 18	79.6345	84.2037		Viability 18	88.5117	94.6475		Viability 18	87.6777	99.0521		Viability 18	89.4605	66.3739		Viability 18	87.021	92.5834
	Mean	84.139	87.1808		Mean	76.304	75.6949		Mean	94.725	84.949		Mean	89.9841	88.2979		Mean	87.6398	75.4152		Mean	85.3819	86.3977
	SD	8.32079	8.23858		SD	8.15977	10.4571		SD	11.6883	10.2971		SD	4.91819	5.41058		SD	4.28972	9.17304		SD	6.68202	5.43893
	HUVEC	P17-0.01 mg/mL	P17-0.1 mg/mL		HUVEC	P18-0.01 mg/mL	P18-0.1 mg/mL		HUVEC	P19-0.01 mg/mL	P19-0.1 mg/mL
MTT 1	Viability 1	81.1611	94.4313	MTT 1	Viability 1	100.936	82.2153	MTT 1	Viability 1	87.6777	76.6588
	Viability 2	104.502	91.1137		Viability 2	104.368	78.9392		Viability 2	98.2227	82.109
	Viability 3	88.8626	91.5877		Viability 3	92.1997	77.2231		Viability 3	88.5071	70.2607
	Viability 4	86.8483	94.5498		Viability 4	91.2637	73.3229		Viability 4	89.455	86.9668
	Viability 5	95.7346	93.3649		Viability 5	95.3198	79.4072		Viability 5	104.028	100.474
	Viability 6	92.654	99.8815		Viability 6	101.56	95.4758		Viability 6	94.1943	109.242
MTT 2	Viability 7	99.354	97.9328	MTT 2	Viability 7	96.09	91.9431	MTT 2	Viability 7	105.395	102.509
	Viability 8	94.9612	91.8605		Viability 8	91.2322	90.5213		Viability 8	96.7378	104.642
	Viability 9	103.101	89.5349		Viability 9	94.5498	89.0995		Viability 9	119.699	95.9849
	Viability 10	110.207	111.24		Viability 10	97.8673	103.791		Viability 10	106.65	94.6048
	Viability 11	107.106	106.202		Viability 11	96.8009	104.739		Viability 11	105.646	107.654
	Viability 12	111.111	108.527		Viability 12	104.502	107.701		Viability 12	109.661	103.262
MTT 3	Viability 13	99.1519	103.887	MTT 3	Viability 13	116.246	100.7	MTT 3	Viability 13	102.941	115.126
	Viability 14	96.1131	91.2367		Viability 14	111.204	99.5798		Viability 14	104.482	104.762
	Viability 15	103.675	108.127		Viability 15	102.801	96.4986		Viability 15	96.3585	110.504
	Viability 16	105.795	93.1449		Viability 16	112.745	102.801		Viability 16	105.742	107.983
	Viability 17	101.343	97.0318		Viability 17	99.1597	105.322		Viability 17	112.885	110.224
	Viability 18	114.346	109.965		Viability 18	104.622	102.521		Viability 18	119.328	113.305
	Mean	99.7793	98.5343		Mean	100.748	93.4335		Mean	102.645	99.793
	SD	7.01917	6.45432		SD	5.8057	9.4218		SD	7.4847	10.2414
N	C (mg/mL)	Mean	SD
Control	0.01	100	6
P9	0.01	84.1	8
P10	0.01	76.3	8
P11	0.01	94.7	12
P12	0.01	90	5
P13	0.01	87.6	4
P14	0.01	85.4	7
P17	0.01	99.8	7
P18	0.01	100.7	6
P19	0.01	102.6	7
P9	0.1	87.2	8
P10	0.1	75.7	10
P11	0.1	84.9	10
P12	0.1	88.3	5
P13	0.1	75.4	9
P14	0.1	86.4	5
P17	0.1	98.5	6
P18	0.1	93.4	9
P19	0.1	99.8	10

## Sheet: Figure 7A and S29 (J774 A1)
	J774	P9-0.01 mg/mL	P9-0.1 mg/mL		J774	P10-0.01 mg/mL	P10-0.1 mg/mL		J774	P11-0.01 mg/mL	P11-0.1 mg/mL		J774	P12-0.01 mg/mL	P12-0.1 mg/mL		J774	P13-0.01 mg/mL	P13-0.1 mg/mL		J774	P14-0.01 mg/mL	P14-0.1 mg/mL
MTT 1	Viability 1	107.747	110.909	MTT 1	Viability 1	114.704	103.953	MTT 1	Viability 1	75.0198	96.5217	MTT 1	Viability 1	101.726	80.1972	MTT 1	Viability 1	94.3303	97.2884	MTT 1	Viability 1	95.152	96.138
	Viability 2	87.5889	112.964		Viability 2	118.103	106.798		Viability 2	83.8735	98.8142		Viability 2	107.067	88.6606		Viability 2	102.629	103.287		Viability 2	106.574	86.8529
	Viability 3	109.328	102.846		Viability 3	105.059	113.834		Viability 3	103.478	113.834		Viability 3	106.081	85.5382		Viability 3	92.3583	87.5924		Viability 3	90.797	90.7149
	Viability 4	112.253	104.743		Viability 4	107.352	110.988		Viability 4	100.553	104.269		Viability 4	110.764	92.0296		Viability 4	94.8233	94.9877		Viability 4	98.6031	104.437
	Viability 5	107.431	97.8656		Viability 5	107.826	111.383		Viability 5	97.4704	105.771		Viability 5	99.4248	94.4125		Viability 5	101.89	100.247		Viability 5	98.8496	94.4947
	Viability 6	92.0949	103.162		Viability 6	93.1225	91.4625		Viability 6	105.929	91.5415		Viability 6	108.874	85.3739		Viability 6	104.519	80.6902		Viability 6	98.2744	94.9877
MTT 2	Viability 7	92.2619	94.3723	MTT 2	Viability 7	93.4524	103.084	MTT 2	Viability 7	84.3615	95.5087	MTT 2	Viability 7	97.4537	86.8056	MTT 2	Viability 7	78.3742	104.064	MTT 2	Viability 7	109.586	95.9356
	Viability 8	106.764	130.357		Viability 8	106.981	89.9892		Viability 8	90.6385	97.132		Viability 8	97.5309	98.2253		Viability 8	100.383	111.12		Viability 8	106.058	96.089
	Viability 9	105.357	110.606		Viability 9	97.6732	96.5368		Viability 9	82.0346	105.736		Viability 9	86.8827	90.2778		Viability 9	108.512	72.8528		Viability 9	113.65	89.0337
	Viability 10	126.245	128.896		Viability 10	117.532	94.9675		Viability 10	91.6126	91.5043		Viability 10	99.537	97.2222		Viability 10	101.15	97.4693		Viability 10	105.061	98.1595
	Viability 11	107.413	107.359		Viability 11	103.463	118.994		Viability 11	82.197	125.92		Viability 11	96.142	92.0525		Viability 11	96.089	106.365		Viability 11	103.221	101.84
	Viability 12	113.149	88.2035		Viability 12	94.2641	97.9978		Viability 12	84.6861	85.9848		Viability 12	96.3735	103.009		Viability 12	90.7209	97.0859		Viability 12	82.0552	93.5583
MTT 3	Viability 13	124.873	109.86	MTT 3	Viability 13	117.366	128.499	MTT 3	Viability 13	94.6565	88.0407	MTT 3	Viability 13	72.0833	86.0417	MTT 3	Viability 13	79.7487	99.2965	MTT 3	Viability 13	103.821	83.9022
	Viability 14	113.931	108.206		Viability 14	113.74	114.885		Viability 14	78.117	88.9313		Viability 14	85.1042	110.052		Viability 14	91.7588	111.508		Viability 14	89.2511	92.7152
	Viability 15	119.72	103.435		Viability 15	90.8397	115.522		Viability 15	103.435	100.954		Viability 15	84.7917	110.104		Viability 15	102.965	108.693		Viability 15	105.451	111.921
	Viability 16	120.293	107.125		Viability 16	99.5547	81.1069		Viability 16	89.3766	90.458		Viability 16	76.8229	100.99		Viability 16	96.2312	96.4322		Viability 16	92.3077	104.534
	Viability 17	93.8931	97.3919		Viability 17	100.127	113.041		Viability 17	108.461	84.4148		Viability 17	78.8021	90.1563		Viability 17	92.1106	98.9447		Viability 17	92.3586	105.858
	Viability 18	106.807	108.651		Viability 18	110.051	98.4733		Viability 18	103.817	88.1679		Viability 18	78.5417	72.2917		Viability 18	81.608	66.0804		Viability 18	86.704	79.5721
	Mean	108.175	107.053		Mean	105.067	105.084		Mean	92.2065	97.4169		Mean	93.5556	92.4133		Mean	95.0113	96.3335		Mean	98.7653	95.5969
	SD	8.26577	7.15606		SD	7.56104	9.79851		SD	8.90531	8.1533		SD	10.2068	7.45798		SD	6.58536	8.82936		SD	7.04267	6.06005
	J774	P17-0.01 mg/mL	P17-0.1 mg/mL		J774	P18-0.01 mg/mL	P18-0.1 mg/mL		J774	P19-0.01 mg/mL	P19-0.1 mg/mL
MTT 1	Viability 1	97.608	91.4352	MTT 1	Viability 1	105.606	98.4848	MTT 1	Viability 1	102.045	79.7727
	Viability 2	81.5586	94.6759		Viability 2	96.5152	99.3182		Viability 2	100.682	100.682
	Viability 3	97.3765	88.4259		Viability 3	116.667	108.409		Viability 3	96.5909	97.8788
	Viability 4	101.389	95.5247		Viability 4	97.4242	89.0909		Viability 4	96.4394	98.2576
	Viability 5	96.142	88.0401		Viability 5	111.288	111.591		Viability 5	101.136	106.364
	Viability 6	95.8333	95.9877		Viability 6	109.545	88.7879		Viability 6	101.742	89.7727
MTT 2	Viability 7	110.596	94.3454	MTT 2	Viability 7	74.0031	99.6933	MTT 2	Viability 7	101.852	98.6111
	Viability 8	89.5059	83.6475		Viability 8	92.1012	103.067		Viability 8	93.287	90.9722
	Viability 9	89.8115	76.7702		Viability 9	90.3374	101.994		Viability 9	93.287	100.231
	Viability 10	91.5436	72.2873		Viability 10	82.6687	103.144		Viability 10	102.701	84.5679
	Viability 11	91.2888	92.053		Viability 11	83.3589	85.5828		Viability 11	103.395	94.9074
	Viability 12	77.1268	72.542		Viability 12	92.4847	78.681		Viability 12	81.7901	103.241
MTT 3	Viability 13	99.9076	105.776	MTT 3	Viability 13	100.503	96.9849	MTT 3	Viability 13	57.4874	102.864
	Viability 14	99.1682	109.473		Viability 14	83.5176	85.3266		Viability 14	77.6884	110.151
	Viability 15	92.1904	113.586		Viability 15	102.864	102.814		Viability 15	77.8894	91.407
	Viability 16	86.0444	108.41		Viability 16	83.3668	117.588		Viability 16	79.598	82.5628
	Viability 17	88.9094	108.318		Viability 17	80.8543	89.7487		Viability 17	83.0151	84.8744
	Viability 18	93.2994	87.5231		Viability 18	109.196	79.6482		Viability 18	73.2161	76.5829
	Mean	93.2944	93.2679		Mean	95.1278	96.6642		Mean	90.2135	94.0945
	SD	5.74114	9.63184		SD	10.3842	8.86477		SD	11.2011	8.027
N	C (mg/mL)	Mean	SD
Control	0.01	100	5
P9	0.01	108.2	8
P10	0.01	105.1	8
P11	0.01	92.2	9
P12	0.01	93.6	10
P13	0.01	95	7
P14	0.01	98.8	7
P17	0.01	93.3	6
P18	0.01	95.1	10
P19	0.01	90.2	11
P9	0.1	107.1	7
P10	0.1	105.1	10
P11	0.1	97.4	8
P12	0.1	92.4	7
P13	0.1	96.3	9
P14	0.1	95.6	6
P17	0.1	93.3	10
P18	0.1	96.7	9
P19	0.1	94.1	8

## Sheet: Figure 7A and S29 (NIH)
	NIH	P9-0.01 mg/mL	P9-0.1 mg/mL		NIH	P10-0.01 mg/mL	P10-0.1 mg/mL		NIH	P11-0.01 mg/mL	P11-0.1 mg/mL		NIH	P12-0.01 mg/mL	P12-0.1 mg/mL		NIH	P13-0.01 mg/mL	P13-0.1 mg/mL		NIH	P14-0.01 mg/mL	P14-0.1 mg/mL
MTT 1	Viability 1	117.287	104.158	MTT 1	Viability 1	109.956	105.47	MTT 1	Viability 1	84.6827	115.208	MTT 1	Viability 1	80.3239	82.1053	MTT 1	Viability 1	91.4457	92.2156	MTT 1	Viability 1	109.012	102.132
	Viability 2	106.674	98.5777		Viability 2	87.0897	95.733		Viability 2	93.1072	106.236		Viability 2	88.502	79.919		Viability 2	90.7613	76.9889		Viability 2	98.9341	80.3295
	Viability 3	86.8709	85.8862		Viability 3	99.3435	97.9212		Viability 3	87.6368	104.376		Viability 3	93.9271	71.1741		Viability 3	88.3661	90.8469		Viability 3	80.6202	86.2403
	Viability 4	97.4836	105.58		Viability 4	104.048	74.6171		Viability 4	96.9365	100.109		Viability 4	95.0607	87.2874		Viability 4	n.d.	91.9589		Viability 4	78.876	97.9651
	Viability 5	90.1532	82.1663		Viability 5	96.1707	95.9519		Viability 5	80.3063	123.414		Viability 5	79.1093	84.4534		Viability 5	81.8648	106.587		Viability 5	107.752	87.8876
	Viability 6	79.7593	79.8687		Viability 6	85.6674	82.4945		Viability 6	102.188	84.5733		Viability 6	80.8907	74.332		Viability 6	79.3841	89.4782		Viability 6	100	95.155
MTT 2	Viability 7	81.3031	98.2059	MTT 2	Viability 7	95.373	96.6006	MTT 2	Viability 7	112.559	95.2786	MTT 2	Viability 7	79.8566	72.6858	MTT 2	Viability 7	74.55	78.9572	MTT 2	Viability 7	96.0802	96.7183
	Viability 8	80.6421	99.6223		Viability 8	85.8357	98.8669		Viability 8	79.3201	101.605		Viability 8	86.4407	76.9883		Viability 8	90.689	83.7989		Viability 8	77.8487	91.5223
	Viability 9	77.4315	105.855		Viability 9	86.4967	99.4334		Viability 9	91.407	101.133		Viability 9	83.9635	77.249		Viability 9	95.0962	87.1508		Viability 9	75.2051	83.7739
	Viability 10	92.068	86.0246		Viability 10	108.499	85.9301		Viability 10	95.7507	101.416		Viability 10	89.4394	76.2712		Viability 10	89.2613	82.3712		Viability 10	89.8815	109.663
	Viability 11	77.4315	87.3466		Viability 11	92.6346	92.8234		Viability 11	69.6884	91.0293		Viability 11	96.219	82.1382		Viability 11	102.048	85.1645		Viability 11	79.4895	88.2407
	Viability 12	84.9858	81.492		Viability 12	88.1964	86.119		Viability 12	83.8527	91.9736		Viability 12	105.737	76.9883		Viability 12	84.0472	87.6474		Viability 12	88.6053	101.367
MTT 3	Viability 13	82.3985	88.6847	MTT 3	Viability 13	97.1526	129.499	MTT 3	Viability 13	81.1738	94.2073	MTT 3	Viability 13	97.1557	77.6946	MTT 3	Viability 13	92.1961	70.511	MTT 3	Viability 13	111.503	95.1025
	Viability 14	90.3288	93.0368		Viability 14	100	100.797		Viability 14	107.851	89.7866		Viability 14	82.1108	77.0958		Viability 14	91.2293	74.3094		Viability 14	87.9271	92.7107
	Viability 15	88.9749	81.9149		Viability 15	90.0911	118.223		Viability 15	110.747	87.7287		Viability 15	103.368	79.8653		Viability 15	77.9696	80.1105		Viability 15	82.574	99.4305
	Viability 16	89.8453	86.0735		Viability 16	102.847	n.d.		Viability 16	87.4238	84.7561		Viability 16	99.3263	85.6287		Viability 16	77.9696	91.9199		Viability 16	99.5444	81.549
	Viability 17	89.4584	86.5571		Viability 17	110.592	125.626		Viability 17	78.125	79.3445		Viability 17	97.006	58.4581		Viability 17	85.0829	84.047		Viability 17	97.7221	103.075
	Viability 18	88.1044	96.9052		Viability 18	110.478	121.868		Viability 18	89.0244	88.0335		Viability 18	97.7545	89.1467		Viability 18	83.4254	105.87		Viability 18	114.465	106.264
	Mean	88.9556	91.553		Mean	97.2485	100.469		Mean	90.6545	96.6783		Mean	90.8995	78.3045		Mean	86.7875	86.663		Mean	93.1133	94.3959
	SD	6.85253	7.72396		SD	7.53075	11.6082		SD	9.47895	8.89687		SD	7.49542	4.90089		SD	5.88309	7.07868		SD	10.777	6.99039
	NIH	P17-0.01 mg/mL	P17-0.1 mg/mL		NIH	P18-0.01 mg/mL	P18-0.1 mg/mL		NIH	P19-0.01 mg/mL	P19-0.1 mg/mL
MTT 1	Viability 1	79.7914	79.9218	MTT 1	Viability 1	93.5843	91.6168	MTT 1	Viability 1	107.784	95.7228
	Viability 2	79.1395	87.3533		Viability 2	95.8939	101.369		Viability 2	99.059	81.5227
	Viability 3	84.8761	91.7862		Viability 3	97.7759	98.2036		Viability 3	96.5783	97.6048
	Viability 4	110.821	77.1186		Viability 4	99.5723	91.6168		Viability 4	91.1035	96.8349
	Viability 5	98.8266	83.9635		Viability 5	88.2806	104.448		Viability 5	100.428	109.239
	Viability 6	104.042	100.065		Viability 6	82.8914	103.422		Viability 6	84.2601	89.9059
MTT 2	Viability 7	94.7605	106.138	MTT 2	Viability 7	97.5791	79.7641	MTT 2	Viability 7	95.4777	81.2739
	Viability 8	102.395	87.7246		Viability 8	100.559	81.1918		Viability 8	92.0382	84.2038
	Viability 9	116.467	99.3263		Viability 9	92.7374	78.6468		Viability 9	84.9045	87.0701
	Viability 10	100.299	111.452		Viability 10	85.7232	81.1918		Viability 10	78.5987	96.7516
	Viability 11	100.674	103.069		Viability 11	96.3998	87.9578		Viability 11	82.4841	75.7325
	Viability 12	106.587	102.021		Viability 12	89.4475	71.7567		Viability 12	104.14	85.6688
MTT 3	Viability 13	103.718	89.1389	MTT 3	Viability 13	94.1989	97.5138	MTT 3	Viability 13	81.4227	88.674
	Viability 14	114.09	80.9198		Viability 14	86.1188	82.1823		Viability 14	97.4448	79.0746
	Viability 15	119.765	93.1507		Viability 15	90.7459	91.0221		Viability 15	81.837	80.4558
	Viability 16	108.708	86.2035		Viability 16	77.3481	87.4309		Viability 16	83.3564	95.7873
	Viability 17	100.978	84.2466		Viability 17	74.5856	84.8066		Viability 17	91.4365	94.1298
	Viability 18	115.068	89.8239		Viability 18	82.6657	92.4033		Viability 18	78.9365	79.4199
	Mean	102.278	91.8568		Mean	90.3393	89.2524		Mean	90.6272	88.8373
	SD	8.76447	8.02491		SD	6.1837	7.59367		SD	7.69089	7.25302
N	C (mg/mL)	Mean	SD
Control	0.01	100	5
P9	0.01	89	7
P10	0.01	97.2	8
P11	0.01	90.7	9
P12	0.01	90.9	7
P13	0.01	86.8	6
P14	0.01	93.1	11
P17	0.01	102.3	9
P18	0.01	90.3	6
P19	0.01	90.6	8
P9	0.1	91.6	8
P10	0.1	100.5	12
P11	0.1	96.7	9
P12	0.1	78.3	5
P13	0.1	86.7	7
P14	0.1	94.4	7
P17	0.1	91.9	8
P18	0.1	89.3	8
P19	0.1	88.8	7

## Sheet: Figure S40
Size (nm)
25.3
25.5
25.6
25.9
26.2
27.2
27.2
27.3
27.8
27.8
28.3
28.7
29
29
29.1
29.2
29.5
30.2
30.3
30.3
30.4
30.4
31.2
31.4
31.6
31.6
32.1
32.2
32.5
32.7
32.7
32.8
32.9
32.9
32.9
33
33.2
33.3
33.9
33.9
34.1
34.4
34.5
34.6
35.4
35.6
35.7
36
36
36.7
37.3
37.3
37.4
37.8
37.9
38.2
38.3
38.3
38.6
38.7
38.9
39
39.2
40.6
40.7
40.7
40.8
41.2
41.3
41.3
41.3
41.8
41.8
41.9
41.9
42
42
42.1
42.3
42.3
42.7
42.7
42.9
43.5
43.6
44
44
44.2
44.2
44.4
44.5
44.6
44.6
44.8
44.9
44.9
44.9
45
45
45.1
45.2
45.2
45.4
45.6
45.6
45.7
45.8
45.9
45.9
46.1
46.3
46.5
46.6
46.7
46.8
46.9
47
47.1
47.1
47.3
47.3
47.3
47.4
47.5
47.5
47.6
47.8
47.9
47.9
48
48
48.1
48.2
48.3
48.4
48.7
48.8
48.9
49.1
49.2
49.2
49.2
49.3
49.5
49.5
49.5
49.6
49.7
49.8
49.8
49.9
50.2
50.2
50.2
50.3
50.6
50.8
50.9
50.9
50.9
50.9
50.9
51
51
51.1
51.1
51.3
51.4
51.4
51.6
51.7
51.7
51.7
51.7
51.8
51.9
51.9
52
52.2
52.3
52.3
52.3
52.4
52.4
52.7
52.7
52.7
52.7
52.7
52.8
52.8
52.9
52.9
53
53.2
53.2
53.3
53.3
53.4
53.5
53.5
53.6
53.6
53.8
53.8
53.9
53.9
54
54.1
54.2
54.4
54.4
54.5
54.6
54.6
54.7
54.8
55
55
55
55.1
55.1
55.2
55.4
55.4
55.6
55.8
56
56
56
56.1
56.1
56.1
56.2
56.3
56.3
56.4
56.4
56.4
56.6
56.9
57.2
57.3
57.3
57.3
57.4
57.4
57.4
57.4
57.5
57.5
57.8
57.8
57.8
57.8
57.9
57.9
57.9
58
58.1
58.3
58.3
58.3
58.5
58.6
58.7
58.8
58.9
59.2
59.2
59.4
59.4
59.5
59.5
59.7
59.8
59.8
59.9
60.1
60.4
60.4
60.5
60.6
60.6
60.6
60.8
60.8
60.9
61
61.2
61.2
61.3
61.4
61.4
61.9
61.9
62
62.1
62.1
62.2
62.2
62.3
62.3
62.3
62.5
62.5
62.5
62.6
62.7
62.9
63
63.1
63.5
63.5
63.6
63.6
63.8
63.8
63.9
63.9
64
64.1
64.1
64.1
64.2
64.3
64.3
64.4
64.4
64.5
64.7
64.7
64.7
64.8
64.9
65
65.1
65.2
65.2
65.2
65.4
65.4
65.4
65.5
65.5
65.6
65.6
65.6
65.6
65.7
65.7
65.7
65.7
65.9
65.9
65.9
66.2
66.2
66.3
66.3
66.3
66.4
66.5
66.9
67
67
67.2
67.2
67.2
67.3
67.5
67.6
68.3
68.3
68.5
68.7
68.7
68.9
68.9
68.9
69
69
69.6
69.7
70.7
70.8
70.8
70.9
71
71.1
71.1
71.3
71.9
72
72.1
72.4
72.5
72.6
72.6
72.9
73
73.1
73.2
74.1
74.1
75.5
75.6
76.2
76.5
76.9
77
77.7
78
78.2
78.4
78.6
78.6
78.8
78.8
78.9
79
79.1
79.4
79.9
80.3
80.6
81
81.4
81.5
81.9
82.1
82.3
82.3
82.5
82.7
84.1
84.5
85.6
85.9
86.4
86.9
87.5
88.1
89.4
90
90
91.1
92.6
93.3
93.4
93.7
95.5
96.2
96.4
97.1
98.7
99.8
104.4
105.1
106.3
106.6
106.8
107.9
109
113.7
115.8
116.6
